# Supplementary material for: New 2,4-bis[(substituted-aminomethyl)phenyl]phenylquinazoline and 2,4-bis[(substituted-aminomethyl)phenyl]phenylquinoline Derivatives: Synthesis and Biological Evaluation as Novel Anticancer Agents by Targeting G-Quadruplex
Source: Pharmaceuticals (Basel). 2023 Dec 25;17(1):30. doi: 10.3390/ph17010030 (PMC10819771; doi:10.3390/ph17010030)
Supplement: Supplementary file 1 [file pharmaceuticals-17-00030-s001.zip]

Archive with 1 entries (1 files):
- pharmaceuticals-2741246-supplementary.pdf
